# Supplementary material for: Changes in Hox Gene Chromatin Organization during Odontogenic Lineage Specification
Source: Genes (Basel). 2023 Jan 12;14(1):198. doi: 10.3390/genes14010198 (PMC9859321; doi:10.3390/genes14010198)
Supplement: Supplementary file 1 [file genes-14-00198-s001.zip]

Archive with 1 entries (1 files):
- genes-2110007-supplementary.pdf
